# Supplementary material for: An Electrochemical Sensor for Detection of Lead (II) Ions Using Biochar of Spent Coffee Grounds Modified by TiO2 Nanoparticles
Source: Molecules. 2024 Dec 3;29(23):5704. doi: 10.3390/molecules29235704 (PMC11643534; doi:10.3390/molecules29235704)
Supplement: Supplementary file 1 [file molecules-29-05704-s001.zip]

Archive with 1 entries (1 files):
- molecules-3279126-supplementary.pdf
